# Supplementary material for: A Multimodal Educational Boot Camp for Training Fellows in Pediatric Extracorporeal Membrane Oxygenation (ECMO)
Source: MedEdPORTAL. 2024 Oct 17;20:11455. doi: 10.15766/mep_2374-8265.11455 (PMC11485016; doi:10.15766/mep_2374-8265.11455)
Supplement: Supplementary file 1 — Pneumothorax Simulation Case.docxECMO Pump Failure Simulation Case.docxCircuit Pressures Chart.docxTabletop ECMO Puzzle.pdfSample Agenda.docxIntroduction to ECMO.pptxECMO Knowledge Quiz.docxCircuit Components - Blank.pdfCircuit Components - Answers.docxCircuit Pressures Chart - Answers.docxPostsurvey.docx [file mep_2374-8265.11455-s001.zip]

Archive with 12 entries (12 files):
- A. Pneumothorax Simulation Case.docx
- B. ECMO Pump Failure Simulation Case.docx
- C. Circuit Pressures Chart.docx
- D. Tabletop ECMO Puzzle.pdf
- E. Sample Agenda.docx
- F. Introduction to ECMO.pptx
- G. ECMO Knowledge Quiz.docx
- H. Circuit Components - Blank.pdf
- I. Circuit Components - Answers.docx
- J. Circuit Pressures Chart - Answers.docx
- K. Postsurvey.docx
- _Educational Summary Report_11455.pdf
